# Supplementary material for: Liquid Biopsy as a Means of Assessing Prognosis and Identifying Novel Risk Factors in Multiple Myeloma
Source: Int J Mol Sci. 2025 Sep 1;26(17):8505. doi: 10.3390/ijms26178505 (PMC12429773; doi:10.3390/ijms26178505)
Supplement: Supplementary file 1 [file ijms-26-08505-s001.zip]

Archive with 2 entries (2 files):
- Supplementary Figures S1-S3.pdf
- Supplementary Initial data.xls
