# Supplementary material for: Liquid Biopsy as a Means of Assessing Prognosis and Identifying Novel Risk Factors in Multiple Myeloma
Source: Int J Mol Sci. 2025 Sep 1;26(17):8505. doi: 10.3390/ijms26178505 (PMC12429773; doi:10.3390/ijms26178505)
Supplement: Supplementary file 1 [file ijms-26-08505-s001.zip › Supplementary Initial data.xls]

## Sheet: 24 patients with plasm.
N of pat.	sample	3 localis, 2 localis	gender	age	D-s	date of diagnostics	type plasm, E-0,B - 1	KRAS	NRAS	BRAF V600E	type of secr.	D-S	ISS	R-ISS	R2-ISS	%pl cell in b.m.	LDH	Ca	Hb	Kreat.	high risk FISH 1-yes	FISH	mut RAS in plasm - 1, без - 0	Induction therapy	response after therapy	2 line	auto 1-yes	100 day	Relapse 1- yes, 0 no	Date of rel.	Date of contact\ death	status 0 -alive, 1- death
1	plasm		f	55	ММ	2020-11-15	0	-	-	-	Gk BJk	III B	III	III	IV	58	200	3.07	55	411	1	t(4;14)1q21 (1 доп)		4 VCD	PR	3 IxaRd	1	ПР	1	2021-10-12	2025-05-27	0
2	plasm		м	53	ММ	2021-03-15	0	-	-	-	несекр.	IIA	I	II	II	0	268	2.59	153	105	0	14q32 (del)		4 VCD	CR	нет	0		1	2022-11-21	2023-03-15	1
3	plasm		f	62	ММ	2020-08-18	0	-	-	-	несекр	IIIА	I	ND	ND	4	248	ND	131	91	ND	ND		3 PAD 3 VCD	CR	нет	1	ПР	0		2025-05-27	0
4	plasm		м	62	ММ	2021-01-15	1	Q61H	-	-	Ak CЛЦk	IIIА	I	I	II	12	163	2.62	121	79	1	amp 1q21 (+1 доп.	1	6 VCD	PR	нет	1	ЧР	0		2025-05-27	0
5	plasm		f	47	ММ	2013-10-24	0	-	Q61E	-	BJk	IIIA	II	II	ND	25	572	2.6	83	73	ND	ND	1	2 PAD 3 VCD	Progr	нет	0		1	2014-03-12	2014-03-25	1
6	plasm		f	50	ММ	2019-07-19	0	-	-	-	Gk BJk	III B	III	III	IV	41	504	3.95	112	571	1	t(4;14), del17p13, del13q, del1p32. 1q21 (+1) cMYC/8q24		7 VCD	CR	нет	1	ПР	1	2021-03-01	2022-03-12	1
7	plasm		f	34	ММ	2020-10-15	0	-	-	-	Ak BJk	IIIА	II	II	III	58	ND	ND	83	117	1	t(4;14) 1q21		4 VRD	Progr		0		1	2021-01-01	2023-04-23	1
8	plasm		f	43	ММ	2009-01-01	1	-	-	-	Gk BJk	IIIА	nd	ND	ND	nd	ND	ND	ND	ND	ND	ND		М2, МР, VCD, Rd, DCEP		ауто	1		1	2014-01-01	2016-06-18	1
9	plasm	3	f	55	ММ	2021-09-21	0	-	Q61L	-	Dλ BJλ	IIIB	III	III	IV	30	356	2.76	77	324	1	del17 , 1q, (11;14)	1	VCD VRD Dara	Progr		0		1	2021-10-01	2021-11-07	1
9	CD138+	3						-	-	-
9	ctDNA	3						-	-	-
10	plasm	2	м	54	ММ	2021-09-15	1	-	-	-	Gλ	IIA	I	ND	ND	0.5	228	2.51	95	86	ND	ND		6 VCD	CR		1	ПР	0		2025-05-27	0
10	CD138+	2						-	-	-
11	plasm		м	43	ММ	2021-09-15	1	-	-	-	Gλ BJλ	IIIA	I	ND	ND	0.4	142	2.52	123	80	ND	ND		4 VRD	PR	1ElоRd 2Rd	1	ОХЧР	1	2023-06-02	2023-12-21	1
12	plasm	3	f	50	ММ	2021-12-06	1	Q61H	-	-	Gk BJk	IIA	I	I	I	9.6	181	2.42	118	51	0	del1p32,poli 5, 9 , 15	1	4 VRD, 2 IxaRd,1 Rd	PR		1	ОХЧР	0		2025-05-27	0
12	CD138+	3						-	-	-
12	ctDNA	3						-	-	-
13	plasm		f	41	ММ	2021-03-15	0	-	G13D	-	Ak	IIIB	III	III	III	32	289	1.86	80	96	ND	ND	1	3 PAD 2 VP	CR	4DaraRd	1	не дост	1	2021-11-02	2022-11-17	1
14	plasm	3	м	44	ММ	2022-02-15	1	-	-	-	BJ k	IIIA	I	II	II	16	155	2.58	128	68	1	del17p , mono 14 or del IGH/14q32, mono 8 or del cMYC/8q24		6 VRD	stab		1	ЧР	0		2024-06-16	1
14	CD138+	3						-	-	-
14	ctDNA	3						-	-	-
15	plasm E	3	f	60	ММ	2022-10-15	0	-	-	-	BJ λ слц	IIIА	III	III	IV	18	257	2.61	119	84	1	17р 14 16 ,1q, del CDKN2C/1р32. tris 8 or dupl c-MYC/8q24		4VRD	PR	2 DaraRD	1	ПР	1	2024-05-30	2024-10-13	1
15	plasm B	3					1	-	-	-
15	CD138+	3						-	-	-
15	ctDNA	3						-	-	-
16	plasm	3	м	60	ММ	2023-11-20	1	Q61R	-	-	Gk	IIIА	ND	ND	ND	14	156	2.5	141	76	0	(tris 17).	1	2 VCD 2 VRD	VGPR		1	ОХЧР	0		2025-05-27	0
16	CD138+	3						Q61R	Q61R	-
16	ctDNA	3						-	-	-
17	plasm	3	f	59	ММ	2024-04-10	1	G13D	--	-	Gk	IIIA	ND	ND	ND	4.2	173	2.26	107	65	0	ND	1	2 VRD	stab	Dara VRD DaraVD	план		0		2025-05-27	0
17	CD138+	3						-	-	-
17	ctDNA	3						-	-	-
18	plasm	3	м	66	ММ	2024-04-15	0	--	--	+	Gk СЛЦk	IIIA	I	I	I	0	184	2.57	148	108	0	ND	1	4VRD1IxaR	CR		1	ПР	0		2025-05-27	0
18	CD138+	3						--	--	+
18	ctDNA	3						K88E	--	+
19	plasm	3	f	46	ММ	2024-05-29	1	--	--	-	Аλ слц	IA	ND	ND	ND	24	159	2.4	139	63	1	1q21		4 VRD 4 IxaRD	VGPR		план		0		2025-05-27	0
19	CD138+	3						--	--	-
19	ctDNA	3						--	--	-
20	plasm	2	f	36	ММ	2024-06-15	1	--	--	-	Gk СЛЦk BJ	IIIА	ND	ND	ND	1.2	148	2.3	125	54	0	ND		4 VRD	CR		1	ждем	0		2025-05-27	0
20	CD138+	2						--	--	-
21	plasm	2	f	46	ММ	2024-08-15	1	--	T50I	-	Gk BJ	IIIA	I	I	I	0	120	2.44	84	49	0	ND	1	6VRD	VGPR		1	ждем	0		2025-05-27	0
21	CD138+	2						--	--	-
22	plasm E		м	58	ММ	2023-06-15	0	--	--	+	Gk	IIIA	ND	ND	ND	0.4	ND	2.25	87	122	ND		1	6 VCD	PR	2DaraRd	1	ПР	0		2025-05-27	0
22	plasm B						1	--	--	+											ND
23	plasm		f	70	ММ	2024-11-18	1	-	-	-	Gλ BJλ СЛЦ	IIA	I	I	II	7.6	178	2.5	133	96	1	1q211q21), FGFR3/4p16/14q32 ( IGH/14q34) or MAF/16q23		8VRD	PR		0		0		2025-05-27	0
23	CD138+							-	Q61H (A183T)	-
24	plasm		f	49	ММ	2024-05-15	1	-	-	-	Gλ BJλ	IIIA	ND	ND	ND	18	132	2.6	110	66	ND			6 VCD	PR		1	ОХЧР	0		2025-05-27	0

## Sheet: 113 patients
N of pat.	sample	paried 1-yes	KRAS	NRAS	BRAF	mut.in 1 of 3 tumor locus, 1-yes	gender	plasm 1- yes , 0 - no	bone 1-yes	extramed 1-yes	B +E 1-yes	age	type of secr.	FLC 0 no, 1 yes	BJ 0 -no,1-yes	K-1, L-2	D-S	ISS	%pl cell in b.m.	LDH	Hb	FISH high risk 0-no,1-yes,2-ND	High risk 0-no
1	CD138	1	-	-	-	1	f	1	0	1	0	55	Dλ	0	1	2	IIIB	III	30	356	77	1	del17 , 1q
1	ctDNA	1	-	-	-	1		1
2	CD138	0	-	-	-	0	м	1	1	0	0	54	Gλ				IIA	I	0.5	228	95	2	ND
3	CD138	1	-	-	+	1	f	1	1	0	0	58	BJk	0	1	1	IIIA	I	33	265	117	0	0
3	ctDNA	1	-	-	+	1		1
4	CD138	1	-	-	-	1	f	1	1	0	0	50	Gk	0	1	1	IIA	I	9.6	181	118	0	0
4	ctDNA	1	-	-	-	1		1
5	CD138	0	-	-	-	0	f	1	1	0	0	41	Gk BJk				IIIA	III	46.8	116	78	1	del17p
6	CD138	0	Q61H	-	-	1	f	1	1	0	0	53	Gk BJk				IIIB	III	38.8	135	82	0	0
7	CD138	0	-	-	-	0	м	1	1	0	0	70	GλBJλ				IIIA	ND	47.6	115	100	1	t 4 14 и 1q
8	CD138	0	Q61H	-	-	1	м	1	1	0	0	82	Gk BJk				IIIA	ND	18	179	107	0	0
9	CD138	1	G12A	-	-	1	f	1	1	0	0	47	Gk	0	1	1	IIIB	III	72	134	100	0	0
9	ctDNA	1	G12A	-	-	1		1
10	CD138	1	-	-	+	1	f	1	1	0	0	60	Gk	0	0	1	IIIА	III	20.4	121	128	0	0
10	ctDNA	1	-	-	-	1		1
11	CD138	0	-	-	-	0	f	1	1	0	0	67	Gk				IIIА	ND	13.5	173	114	0	0
12	CD138	1	-	-	-	0	м	1	1	0	0	52	Ak	0	1	1	IIIA	II	45	73	96	1	1q
12	ctDNA	1	-	-	-	0		1
13	CD138	1	G12A, Q61L	-	-	1	м	1	1	0	0	72	Gλ	0	1	2	IIIB	II	24	111	85	1	1q
13	ctDNA	1	-	-	-	1		1
14	CD138	1	-	-	-	0	м	1	1	0	0	44	BJ k	0	1	1	IIIA	I	16	155	128	1	del17p
14	ctDNA	1	-	-	-	0		1
15	CD138	0	-	-	-	0	м	1	1	0	0	55	GλBJλFLC				IIIA	ND	27.2	174	77	0	0
16	CD138	1	-	G12D	-	1	f	1	1	0	0	66	Ak	0	0	1	IIIA	II	15	262	109	0	0
16	ctDNA	1	-	G12D	-	1		1
17	CD138	0	-	-	-	0	f	1	1	0	0	64	BJk				IIIB	ND	14.4	214	119	0	0
18	CD138	0.48	-	-	-	0	f	1	1	0	0	82	Gk BJk				IIIA	II	11.6	159	95	0	0
19	CD138	1	-	G13R	-	1	f	1	1	0	0	72	Ak	0	0	1	IIIA	II	17	166	99	1	del17p
19	ctDNA	1	-	-	-	1		1
20	CD138	1	-	-	-	1	м	1	1	0	0	62	Gλ	0	1	2	IIIA	нет	3	426	80	1	1q
20	ctDNA	1	G12V	-	-	1		1
21	CD138	1	-	-	+	1	м	1	1	0	0	67	Gk	0	0	1	IIIA	II	15	123	113	0	0
21	ctDNA	1	-	-	+	1		1
22	CD138	1	A59G	-	-	1	м	1	1	0	0	50	Gk	0	1	1	IIIA	нет	16	134	129	0	0
22	ctDNA	1	-	-	-	1		1
23	CD138	1	-	Q61K	-	1	f	1	1	0	0	52	Gk	0	1	1	IIIB	III	92	694	73	1	1q
23	ctDNA	1	-	Q61K	-	1		1
24	CD138	1	-	-	-	0	м	1	1	0	0	68	Gk	0	1	1	IIIB	III	63	163	102	0	0
24	ctDNA	1	-	-	-	0		1
25	CD138	1	-	-	-	0	м	1	1	0	0	52	Gk	0	0	1	IIIA	I	38	556	100	0	0
25	ctDNA	1	-	-	-	0		1
26	CD138	1	-	-	-	0	f	1	1	0	0	58	BJ λ	0	1	2	IIIB	нет	27	260	71	1	1q
26	ctDNA	1	-	-	-	0		1
27	CD138	1	-	Q61R	-	1	м	1	1	0	0	59	Gk	0	1	1	IIIA	I	23	154	109	1	1q
27	ctDNA	1	-	-	-	1		1
28	CD138	1	-	Q61K	-	1	м	1	1	0	0	73	Gk	0	1	1	IIIА	III	31	181	136	0	0
28	ctDNA	1	-	-	-	1		1
29	CD138	1	-	Q61H	+	1	f	1	1	0	0	48	FLC λ	1	1	2	IIIА	I	15.6	228	111	0	0
29	ctDNA	1	-	-	-	1		1
30	CD138	1	-	-	-	0	f	1	1	0	0	52	Gk	0	0	1	IIIА	I	32	184	108	1	4 14 del17 ,
30	ctDNA	1	-	-	-	0		1
31	CD138	1	-	-	-	1	f	1	1	0	0	52	Gλ	0	1	2	IIА	II	2.4	167	122	1	1q
31	ctDNA	1	-	L95P	-	1		1
32	CD138	1	-	-	-	0	f	1	1	1	1	60	BJ λ	1	1	2	IIIА	III	18.2	257	119	1	17р 14 16 ,1q
32	ctDNA	1	-	-	-	0		1
33	CD138	1	-	-	-	0	м	1	1	0	0	52	Gk	0	0	1	IIA	I	7.2	208	143	0	0
33	ctDNA	1	-	-	-	0		1
34	CD138	1	-	-	-	0	м	1	1	0	0	41	GkFLC	1	0	1	IIIА	I	4	140	141	2	ND
34	ctDNA	1	-	-	-	0		1
35	CD138	1	G12S	-	-	1	f	1	1	0	0	51	GkFLC	1	1	1	IIIА	I	5.6	174	134	1	4 14
35	ctDNA	1	V29A	-	-	1		1
36	CD138	1	L19F	-	-	1	f	1	1	0	0	64	Gk	0	0	1	IIIА	III	6	225	70	1	14 16 и 1q
36	ctDNA	1	-	-	-	1		1
37	CD138	1	-	-	-	0	f	1	1	1	1	64	Аk	0	0	1	IIIА	II	4	238	118	1	14;16 17р
37	ctDNA	1	-	-	-	0		1
38	CD138	1	-	Q61R	-	1	f	1	1	1	1	49	Gk FLC	1	0	1	IIIА	II	34.8	154	87	1	1q
38	ctDNA	1	-	A83V	-	1		1
39	CD138	1	-	-	-	0	f	1	1	0	0	58	Gλ	0	1	2	IIIА	II	7.6	328	143	1	1q
39	ctDNA	1	-	-	-	0		1
40	CD138	1	-	-	+	1	f	1	1	0	0	70	Аk	0	0	1	IIIА	I	8.4	201	128	1	1q
40	ctDNA	1	-	-	-	1		1
41	CD138	1	-	G13D	-	1	м	1	1	0	0	53	Gk FLC	1	1	1	IIIА	I	18.6	210	122	0	0
41	ctDNA	1	-	-	-	1		1
42	CD138	1	-	Y64N	-	1	м	1	1	1	1	58	DλFLC	1	1	2	IIIА	ND	44.8	436	106	1	1q
42	ctDNA	1	-	-	-	1		1
43	CD138	1	-	Q61H	-	1	м	1	1	0	0	48	Gλ	0	0	2	IIIА	ND	30	219	87	0	0
43	ctDNA	1	-	-	-	1		1
44	CD138	1	-	-	-	0	м	1	1	0	0	65	Аk	0	0	1	IIIА	ND	15.8	107	73	1	4 14
44	ctDNA	1	-	-	-	0		1
45	CD138	1	Q61R	Q61R	-	1	м	1	1	0	0	60	Gk	0	0	1	IIIА	ND	14	156	141	0	0
45	ctDNA	1	-	-	-	1		1
46	CD138	1	-	-	-	0	м	1	1	0	0	47	BJkFLC		1	1	IIIА	ND	22.2	168	147	1	4 14 del17 ,
46	ctDNA	1	-	-	-	0		1
47	CD138	1	G12S	-	-	1	f	1	1	0	0	55	Dλ FLC		1	2	IIIА	I	5.2	230	121	1	1q
47	ctDNA	1	-	-	-	1		1
48	CD138	1	-	-	-	0	м	1	1	0	0	50	Аλ		0	2	IIIА	II	26.8	65	123	1	1q
48	ctDNA	1	-	-	-	0		1
49	CD138	1	-	G13V	-	1	м	1	0	1	0	50	Gk FLC		1	2	IIIB	ND	20.4	195	99	1	1q
49	ctDNA	1	-	-	-	1		1
50	CD138	1	-	-	+	1	f	1	1	0	0	60	Gk FLC		1	1	IIIB	II	28.4	98	70	0	0
50	ctDNA	1	-	-	-	1		1
51	CD138	1	-	-	+	1	f	1	1	0	0	65	Аk FLC		1	1	IIIА	ND	7.6	135	124	0	0
51	ctDNA	1	-	-	-	1		1
52	CD138	1	-	-	-	0	f	1	1	0	0	51	FLC		1	2	IIIА	ND	0	207	125	0	0
52	ctDNA	1	-	-	-	0		1
53	CD138	1	-	-	-	1	f	1	1	0	0	61	Gλ FLC		1	2	IIIA	ND	9.6	229	83	1	4 14 и 1q
53	ctDNA	1	-	-	+	1		1
54	CD138	1	-	-	-	0	f	1	1	0	0	70	Аk		1	1	IIIА	I	8.4	163	124	1	1q
54	ctDNA	1	-	-	-	0		1
55	CD138	1	--	--	+	1	м	1	1	1	1	66	Gk FLC k		0	1	IIIA	I	0	184	148	0	0
55	ctDNA	1	K88E	--	+	1		1
56	CD138	1	-	-	-	1	f	1	1	0	0	59	Gk		0	1	IIIA	ND	4.2	173	107	0	0
56	ctDNA	1	-	-	-	1		1
57	CD138	1	-	-	-	0	f	1	1	0	0	46	Аλ FLC		0	2	IA	ND	24	159	139	1	1q21
57	ctDNA	1	-	-	-	0		1
58	CD138	0	-	S87I (G260T)	-	1	м	1	1	0	0	64	λ FLC BJλ				II A	I	2	113	147	1	1q21
59	CD138	1	--	G13R	-	1	f	1	1	0	0	46	Gλ FLC		1	2	IIIA	I	51.6	306	117	0	0
59	ctDNA	1	--	G13R(G37C)	-	1		1
60	CD138	1	--	-	-	0	м	0	0	0	0	55	FLC k		0	1	IIIA	I	4	153	138	0	0
60	ctDNA	1	--	--	-	0		0
61	CD138	0	--	--	-	0	f	0				63	BJk				IIA	ND	34.4	169	122	1	del17p
62	CD138	0	-	-	-	0	м	0				49	GλBJλFLC				IIIA	ND	68	ND	95	1	1q
63	CD138	1	-	-	-	0	f	0	0	0	0	39	Gλ		1	2	IIIA	II	9	152	85	1	t 4 14
63	ctDNA	1	-	-	-	0		0
64	CD138	0	-	-	-	0	м	0				47	Gλ FLC				IIA	I	18	135	122	1	1q
65	CD138	0	-	Q61R	-	1	м	0				51	Gλ BJ λ				IIA	I	33.2	171	116	0	0
66	CD138	1	-	-	-	0	f	0	0	0	0	83	Ak		1	1	IIIA	II	36	172	117	1	t 4 14
66	ctDNA	1	-	-	-	0		0
67	CD138	1	-	-	-	0	f	0	0	0	0	63	Gλ		0	2	IA	II	8.8	366	110	0	0
67	ctDNA	1	-	-	-	0		0
68	CD138	1	-	-	-	0	м	0	0	0	0	66	Ak		1	1	IA	нет	15	137	116	0	0
68	ctDNA	1	-	-	-	0		0
69	CD138	1	-	-	-	0	f	0	0	0	0	74	Ak		1	1	IIIA	II	24	107	107	0	0
69	ctDNA	1	-	-	-	0		0
70	CD138	1	G12A	-	-	1	f	0	0	0	0	57	Gk		1	1	IIIA	I	48	161	124	0	0
70	ctDNA	1	-	-	-	1		0
71	CD138	1	G13D	-	-	1	f	0	0	0	0	55	Gk		1	1	IA	I	6	159	112	0	0
71	ctDNA	1	-	-	-	1		0
72	CD138	1	-	-	-	1	м	0	0	0	0	51	Gλ FLC		1	2	IIIB	III	25.6	199	66	1	1q
72	ctDNA	1	L19F	-	-	1		0
73	CD138	1	-	-	-	0	f	0	0	0	0	58	А λ		1	2	IIA	I	23.6	166	99	1	del17 ,
73	ctDNA	1	-	-	-	0		0
74	CD138	1	-	-	-	0	м	0	0	0	0	54	Gλ FLC		1	2	IIIА	III	56	284	77	1	1q
74	ctDNA	1	-	-	-	0		0
75	CD138	1	-	Q61R	-	1	м	0	0	0	0	55	Аk		0	1	IIА	I	23.2	256	129	1	,1q
75	ctDNA	1	-	-	-	1		0
76	CD138	1	-	-	+	1	f	0	0	0	0	52	GλFLC		1	2	IА	II	14	126	121	1	4 14
76	ctDNA	1	-	-	-	1		0
77	CD138	1	-	-	-	0	м	0	0	0	0	55	Gk		1	1	IIIА	I	10.4	211	74	0	0
77	ctDNA	1	-	-	-	0		0
78	CD138	1	-	-	+	1	f	0	0	0	0	34	А λ		1	2	IIIB	III	8	71	91	1	4 14
78	ctDNA	1	-	-	-	1		0
79	CD138	1	Q61H	-	-	1	f	0	0	0	0	55	Gλ FLC		1	2	IIА	I	14	185	118	0	0
79	ctDNA	1	-	-	-	1		0
80	CD138	1	-	-	-	0	f	0	0	0	0	73	А λ		0	2	IIIА	I	10	145	95	0	0
80	ctDNA	1	-	-	-	0		0
81	CD138	1	-	Q61H	+	1	f	0	0	0	0	66	Gλ		0	2	IIIА	II	25.6	220	124	1	1q
81	ctDNA	1	-	-	-	1		0
82	CD138	1	-	-	-	0	м	0	0	0	0	52	Dλ FLC		1	2	IIIB	III	12.2	131	86	1	1q
82	ctDNA	1	-	-	-	0		0
83	CD138	0	-	-	+	1	f	0				66	Gk				ND	ND	15.6	209	126	1	1q
84	CD138	1	Q61H	-	-	1	м	0	0	0	0	42	Gk		0	1	IIIА	I	14.4	201	143	0	0
84	ctDNA	1	-	-	-	1		0
85	CD138	1	-	-	-	0	м	0	0	0	0	58	BJk FLC		1	1	IIIА	III	47	255	120	0	0
85	ctDNA	1	-	-	-	0		0
86	CD138	0	-	-	-	0	f	0				59	GλFLC				IIА	I	8	194	94	1	14;16 17р
87	CD138	1	-	-	-	0	f	0	0	0	0	67	АλFLC		1	2	IIА	ND	23.6	130	93	1	1q
87	ctDNA	1	-	-	-	0		0
88	CD138	1	-	-	-	0	м	0	0	0	0	76	Аk		0	1	IIIА	ND	39.2	127	72	0	0
88	ctDNA	1	-	-	-	0		0
89	CD138	1	-	-	-	0	м	0	0	0	0	67	BJk		1	1	IIА	ND	10.4	167	156	1	14;16 и 1q
89	ctDNA	1	-	-	-	0		0
90	CD138	1	-	-	-	0	м	0	0	0	0	29	GλFLC		0	2	IIA	II	22	95	107	1	14;16
90	ctDNA	1	-	-	-	0		0
91	CD138	1	-	Q61K и Q61R	-	1	f	0	0	0	0	61	Gk FLC		1	1	IIIА	II	11.2	146	103	0	0
91	ctDNA	1	-	-	-	1		0
92	CD138	1	G12R	-	-	1	f	0	0	0	0	64	BJk FLC		1	1	IB	ND	15.2	196	99	0	0
92	ctDNA	1	-	-	-	1		0
93	CD138	0	-	-	-	0	f	0				48	Gk BJk				IIIB	ND	15.4	338	80	0	0
94	CD138	1	Q61H	-	-	1	м	0	0	0	0	49	Gk FLC		1	1	IIА	ND	15.2	187	82	1	1q
94	ctDNA	1	-	-	-	1		0
95	CD138	1	Q61H	-	-	1	м	0	0	0	0	52	Gλ FLC		1	2	IIIB	ND	7.6	262	110	0	0
95	ctDNA	1	-	-	-	1		0
96	CD138	1	-	-	-	0	м	0	0	0	0	37	Gk FLC		1	1	IIА	ND	45	385	85	1	4;14 и 1q
96	ctDNA	1	-	-	-	0		0
97	CD138	0	G12A (G35C)	-	-	1	f	0				83	Аk BJk FLC				IIIА	III	14	148	96	0	0
98	CD138	0	-	-	-	0	f	0				53	Gλ FLC BJλ				IIIB	III	33.6	178	72	1	1q
98	ctDNA	1	--	--	-	0		0
99	CD138	1				0	f	0	0	0	0	39	Gk FLC		0	1	IIIA	I	23.2	170	118	0	0
100						0	f	1	1	1	1	55	Gk BJk				III B	III	58	200	55	1	t(4;14)1q21
101						0	м	1	0	1	0	53	no secr				IIA	I	0	268	153	0	0
102						0	f	1	0	1	0	62	no secr				IIIА	I	4	248	131	2	ND
103						1	м	1	1	0	0	62	Ak FLC				IIIА	I	12	163	121	1	amp 1q21
104						1	f	1	1	1	1	47	BJk				IIIA	II	25	572	83	2	ND
105						0	f	1	1	1	1	50	Gk BJk				III B	III	41	504	112	1	t(4;14), del17p13, del13q, del1p32. 1q21
106						0	f	1	1	1	1	34	Ak BJk				IIIА	II	58	ND	83	1	t(4;14) 1q21
107						0	f	1	1	0	0	43	Gk BJk				IIIА	nd	nd	ND	ND	2	ND
108						0	м	1	1	0	0	43	Gλ BJλ				IIIA	I	0.4	142	123	2	ND
109						1	f	1	0	1	0	41	Ak				IIIB	III	32	289	80	2	ND
110	CD138					1	м	1	1	0	0	46	Gk BJ				IIIA	I	0	120	84	0	0
111						1	f	1	1	1	1	58	Gk				IIIA	ND	0.4	ND	87	2	ND
112						0	f	1	1	0	0	70	Gλ BJλ FLC				IIA	I	7.6	178	133	1	1q211q21), FGFR3/4p16/14q32 ( IGH/14q34) or MAF/16q23
113						0	f	1	1	0	0	49	Gλ BJλ				IIIA	ND	18	132	110	2	ND
